# Supplementary material for: Population Pharmacokinetic Modelling and Simulation to Determine the Optimal Dose of Nanoparticulated Sorafenib to the Reference Sorafenib
Source: Pharmaceutics. 2021 Apr 28;13(5):629. doi: 10.3390/pharmaceutics13050629 (PMC8145937; doi:10.3390/pharmaceutics13050629)
Supplement: Supplementary file 1 [file pharmaceutics-13-00629-s001.zip]

Archive with 1 entries (1 files):
- pharmaceutics-1181964-supplementary.pdf
